# Supplementary material for: Circulating lymphocyte subsets as promising biomarkers to identify septic patients at higher risk of unfavorable outcome
Source: BMC Infect Dis. 2021 Aug 9;21:780. doi: 10.1186/s12879-021-06481-1 (PMC8351421; doi:10.1186/s12879-021-06481-1)
Supplement: Supplementary file 1 — Additional file 1. Database file for analyses. [file 12879_2021_6481_MOESM1_ESM.xlsx]

## Sheet: Sheet1
id	Age	Males_Females	Charlson_Comorbidity_Index	CCI_cat	Myocardial_infarction_history	Peripheral_disease	Cerebrovascular_disease	Dementia	Chronic_pulmonary_disease	Connective_tissue_disease	Peptic_ulcer_disease	Mild_liver_disease	Diabetes_without_endorgan_damage	Hemiplegia	Moderate_or_severe_renal_disease	Diabetes_with_endorgan_damage	Tumor_without_metastasis	Leukemia	Lymphoma	Moderate_or_severe_liver_disease	Metastatic_solid_tumor	qSOFA	PCT	Positive_blood_culture	Length_of_stay	Infection	WBC	Neutrophils	Lymphocytes	Monocytes	Platelet	CD3_T_Lymphocytes	CD4_T_Lymphocytes	CD8_T_Lymphocytes	CD16_56_Lymphocytes	CD19_B_Lymphocytes	CD4_T_cells_200	CD4_T_cells_250	CD4_T_cells_300	CD4_T_cells_350	CD4_T_cells_400	CD4_T_cells_450	Survivors	Non_Survivors
212	48	0	0	1	0	0	0	0	0	0	0	0	0	0	0	0	0	0	0	0	0	2	100	0	30	abscess	10.9	8.4	1.2	1	247	0.818917	0.616286	0.184646	0.091124	0.276969	0	0	0	0	0	0	1	0
216	82	0	5	2	0	0	1	0	0	0	0	0	0	0	0	0	0	0	0	0	0	2	0.48	1	25	gastrointestinal infection	33.3	32.6	0.4	0.2	77	0.371228	0.0171828	0.0015984	0.0343656	0.0003996	1	1	1	1	1	1	0	1
171	70	1	6	2	0	0	0	0	0	0	1	0	0	2	0	0	0	0	0	0	0	2	100	1	3	gastrointestinal infection	8.4	7.5	0.4	0.1	11	0.24985	0.169478	0.0821184	0.0161616	0.104832	1	1	1	1	1	1	0	1
233	92	0	7	3	0	0	1	1	1	0	0	0	0	0	0	0	0	0	0	0	0	2	0.58	0	6	pleuritis	4.1	3.6	0.4	0.1	135	0.32	0.177	5.6	0.02	0.0234	1	1	1	1	1	1	0	1
220	53	1	1	1	0	0	0	0	0	0	0	0	0	0	0	0	0	0	0	0	0	2	27.18	1		pleuritis	16.4	15.5	0.3	0.2	107	0.212511	0.143959	0.056088	0.0492328	0.052972	1	1	1	1	1	1	0	1
127	75	1	6	2	0	0	0	0	1	0	0	0	0	0	2	0	0	0	0	0	0	2	1	1	38	pneumonia	9.1	6	2.2	0.8	186	1.80074	1.01472	0.812666	0.0710528	0.162089	0	0	0	0	0	0	1	0
168	74	1	6	2	0	0	1	0	0	0	0	0	0	0	2	0	0	0	0	0	0	2	100	1	11	pneumonia	21	13.9	1.8	5.4	229	0.376013	0.28631	0.095232	0.0043008	0.133325	0	0	1	1	1	1	0	1
175	49	0	3	1	0	0	0	0	0	1	0	0	0	0	2	0	0	0	0	0	0	2	100	1	25	pneumonia	1.2	0	1.1	0.1	159	0.847229	0.251674	0.558672	0.0151872	0.147533	0	0	1	1	1	1	0	1
280	86	1	8	3	0	0	1	0	0	0	0	0	2	0	0	0	0	0	0	0	0	3	12	1		pneumonia	2.2	1.8	0.3	0.1	105	0.054	0.33	0.18	0.012	0.089	1	1	1	1	1	1	0	1
278	86	1	8	3	0	1	0	1	0	0	0	0	2	0	0	0	0	0	0	0	0	2	19	1		pneumonia	14.1	12.8	0.7	0.6	352	0.188	0.112	0.061	0.067	0.334	1	1	1	1	1	1	0	1
282	83	1	4	2	0	0	0	0	0	0	0	0	0	0	0	0	0	0	0	0	0	2	100	1		pneumonia	33.2	29.7	1.9	1.5	96	0.6	0.174	0.431	0.228	0.051	1	1	1	1	1	1	0	1
146	67	1	5	2	0	0	0	1	0	0	0	0	2	0	0	0	0	0	0	0	0	1	22	0	7	unknown	9.2	8.1	0.9	0.1	231	0.022	0.078	0.078	0.056	0.14	1	1	1	1	1	1	0	1
148	83	0	5	2	0	0	0	0	0	0	0	0	0	0	0	0	0	0	0	0	0	2	6	1	11	unknown	10.8	10.1	0.2	0.5	142	0.0674568	0.0528768	0.0143856	0.002916	0.0762048	1	1	1	1	1	1	0	1
241	89	0	6	2	0	0	0	1	0	0	0	0	0	0	0	0	0	0	0	0	0	2	12.8	1	37	unknown	56.2	54.5	0.7	0.9	187	0.398908	0.230139	0.0482196	0.107398	0.129316	0	1	1	1	1	1	0	1
188	19	0	0	1	0	0	0	0	0	0	0	0	0	0	0	0	0	0	0	0	0	0	0.69	0	6	unknown	16.9	14.3	0.6	1.9	252	0.299	0.214	0.214	0.01695	0.087	0	1	1	1	1	1	1	0
132	87	0	8	3	0	0	0	0	1	0	0	0	0	0	2	0	0	0	0	0	0	2	18.29	0	5	urinary tract infection (UTI)	7.5	7.1	0.3	0.1	170	0.223965	0.089145	0.143955	0.02268	0.010395	1	1	1	1	1	1	0	1
262	39	0	0	1	0	0	0	0	0	0	0	0	0	0	0	0	0	0	0	0	0	0	3.97	0	11	urinary tract infection (UTI)	6.6	4.3	1.7	0.4	316	0.783878	0.394618	0.307123	0.0160704	0.0249984	0	0	0	0	1	1	1	0
7	18	1	0	1	0	0	0	0	0	0	0	0	0	0	0	0	0	0	0	0	0	2	41.2	0	12	abscess	15.2	13.4	1.1	0.7	199	0.690536	0.32452	0.552216	0.024472	0.18088	0	0	0	1	1	1	1	0
121	48	0	1	1	0	0	1	0	0	0	0	0	0	0	0	0	0	0	0	0	0	0	31.86	0	37	central venous catheter infection	19.9	16.6	2.2	1	151	0.991	0.722	0.722	0.00889	0.572	0	0	0	0	0	0	1	0
180	61	1	8	3	0	0	0	0	0	0	0	0	2	0	2	2	0	0	0	0	0	1	0.41	1	37	central venous catheter infection	2.4	2	0.4	0	138	0.227	0.017	0.017	0.01049	0.029	1	1	1	1	1	1	1	0
190	39	0	0	1	0	0	0	0	0	0	0	0	0	0	0	0	0	0	0	0	0	0	0.12	1	18	central venous catheter infection	2.9	1.6	0.9	0.3	192	0.546	0.368	0.368	0.02026	0.084	0	0	0	0	1	1	1	0
206	58	0	2	1	0	1	0	0	0	0	0	0	0	0	0	0	0	0	0	0	0	0	18.01	1	60	central venous catheter infection	9.6	7.3	1.4	0.7	463	0.958	0.551	0.551	0.01231	0.131	0	0	0	0	0	0	1	0
129	72	0	4	2	0	0	1	0	0	0	0	0	0	0	0	0	0	0	0	0	0	2	60.48	1	12	endocarditis	16.9	15.2	0.7	0.8	176	0.288027	0.237276	0.0678873	0.0303186	0.189162	0	1	1	1	1	1	1	0
143	38	0	1	1	0	0	0	0	1	0	0	0	0	0	0	0	0	0	0	0	0	2	28.34	1	16	endocarditis	16.6	13.8	1.6	1.2	68	0.72542	0.443137	0.231819	0.025232	0.793231	0	0	0	0	0	1	1	0
166	64	0	11	3	0	0	1	0	0	0	0	0	0	0	2	0	0	0	0	0	6	2	29.88	1	15	endocarditis	11.4	9.7	1.1	0.5	56	0.736976	0.264092	0.423225	0.21782	0.0411939	0	0	1	1	1	1	0	1
214	42	1	2	1	0	0	1	0	0	0	0	1	0	0	0	0	0	0	0	0	0	2	2.85	1	23	endocarditis	12.9	11.4	0.9	0.6	255	0.743145	0.265512	0.427128	0.062049	0.41847	0	0	1	1	1	1	1	0
227	77	0	6	2	0	0	1	0	1	1	0	0	0	0	0	0	0	0	0	0	0	2	7.15	1	7	endocarditis	11.6	10.1	0.3	0.6	58	0.576694	0.439597	0.136213	0.0486475	0.260927	0	0	0	0	0	1	1	0
246	66	1	9	3	0	0	0	0	0	0	0	0	2	0	2	0	0	0	0	3	0	2	100	1	5	endocarditis	10.4	7	2.7	0.6	127	0.21308	0.0773604	0.14081	0.0298584	0.0665028	1	1	1	1	1	1	1	0
18	40	1	2	1	0	0	0	0	0	0	0	0	2	0	0	0	0	0	0	0	0	0	20.04	1	23	endocarditis	11.6	7.9	2	1.5	131	1.34067	0.452069	0.803159	0.100978	0.139815	0	0	0	0	0	0	1	0
84	76	1	6	2	0	0	0	0	1	0	0	0	2	0	0	0	0	0	0	0	0	1	13.41	0	36	endocarditis	78.5	68.7	3.2	6.5	131	2.02765	1.46764	0.444153	0.0032185	1.01383	0	0	0	0	0	0	1	0
97	68	1	10	3	1	1	1	0	0	0	0	0	2	0	0	0	2	0	0	0	0	1	0.39	1	73	endocarditis	3.6	2.3	0.6	0.5	64	0.5128	0.412929	0.122918	0.0019206	0.041613	0	0	0	0	0	1	1	0
15	71	1	5	2	0	0	1	0	1	0	0	0	0	0	0	0	0	0	0	0	0	1	0.04	1	14	endocarditis	16.1	13	1.3	1.4	192	0.904675	0.677504	0.223162	0.30334	0.0962136	0	0	0	0	0	0	1	0
49	52	0	2	1	0	0	0	0	0	0	0	1	0	0	0	0	0	0	0	0	0	2	0.23	1	44	endocarditis	8.8	7.8	0.9	0.2	345	0.661461	0.412227	0.21905	0.0241472	0.0922768	0	0	0	0	0	1	1	0
165	76	1	10	3	0	1	1	0	1	0	0	0	2	0	2	0	0	0	0	0	0	0	100	1	21	gastrointestinal infection	13.8	12.9	0.6	0.4	92	0.345	0.278	0.278	0.0101	0.121	0	0	1	1	1	1	1	0
277	81	1	4	2	0	0	0	0	0	0	0	0	0	0	0	0	0	0	0	0	0		100	1		gastrointestinal infection	6.3	5	1.2	0.1	33	0.347	0.188	0.134	0.262	0.072	1	1	1	1	1	1	0	1
119	46	1	6	2	0	0	0	0	0	0	0	0	2	0	2	0	2	0	0	0	0	1	40.35	1	30	gastrointestinal infection	36.8	33.4	0.4	2.7	371	0.344816	0.017296	0.051152	0.003312	0.004784	1	1	1	1	1	1	1	0
252	85	1	7	3	0	0	1	0	0	0	0	0	0	0	0	0	2	0	0	0	0	2	5.29	1	8	gastrointestinal infection	8.7	7.3	0.6	0.8	55	0.344955	0.145333	0.179829	0.137982	0.074646	1	1	1	1	1	1	1	0
274	87	0	4	2	0	0	0	0	0	0	0	0	0	0	0	0	0	0	0	0	0	1	100	0		gastrointestinal infection	17.1	15.6	0.5	0.9	153	0.314	0.22	0.94	0.279	0.108	0	1	1	1	1	1	0	1
203	85	0	6	2	0	0	1	1	0	0	0	0	0	0	0	0	0	0	0	0	0	0	1.13	0	12	gastrointestinal infection	5.2	4	0.8	0.4	142	0.613	0.362	0.362	0.0104	0.034	0	0	0	0	1	1	1	0
22	79	1	5	2	0	0	0	0	0	0	0	0	0	0	0	0	2	0	0	0	0	0	0.08	0	29	gastrointestinal infection	1.8	0.6	1.1	0.2	55	0.946784	0.685271	0.284996	0.0170784	0.0277524	0	0	0	0	0	0	1	0
54	76	1	4	2	0	0	0	0	1	0	0	0	0	0	0	0	0	0	0	0	0	2	16.24	1	6	gastrointestinal infection	11.1	9.3	0.9	0.9	156	0.604783	0.438727	0.115107	0.0292485	0.147186	0	0	0	0	0	1	1	0
134	91	1	4	2	0	0	0	0	0	0	0	0	0	0	0	0	0	0	0	0	0	2	83.4	1	25	gastrointestinal infection	5.1	4.9	0.1	0	103	0.047	0.036	0.036	0.01707	0.018	1	1	1	1	1	1	1	0
16	77	1	4	2	0	0	0	0	1	0	0	0	0	0	0	0	0	0	0	0	0	2	1.4	0	40	gastrointestinal infection	7.6	5.3	1.2	0.9	204	1.37205	0.662499	0.41218	0.0470525	0.0903408	0	0	0	0	0	0	1	0
4	40	0	0	1	0	0	0	0	0	0	0	0	0	0	0	0	0	0	0	0	0	0	2.28	1	24	gastrointestinal infection	5.9	2.7	1	0.6	222	0.809901	0.356926	0.426888	0.041503	0.183799	0	0	0	0	1	1	1	0
20	85	1	9	3	0	0	0	0	1	0	0	0	2	0	2	0	0	0	0	0	0	2	35.5	1	10	gastrointestinal infection	6.2	5.4	0.4	0.4	87	0.239909	0.168156	0.06603	0.0070432	0.0691114	1	1	1	1	1	1	1	0
50	77	0	4	2	0	0	0	0	1	0	0	0	0	0	0	0	0	0	0	0	0	2	12.4	0	8	gastrointestinal infection	7.4	6.4	0.4	0.6	188	0.21534	0.12765	0.08473	0.00518	0.06882	1	1	1	1	1	1	1	0
51	84	1	6	2	0	0	0	0	0	0	0	0	0	0	0	0	2	0	0	0	0	1	13.63	0	9	gastrointestinal infection	0.8	0.5	0.2	0	212	0.154336	0.037408	0.10416	0.0056	0.023744	1	1	1	1	1	1	0	1
65	51	1	4	2	0	0	0	0	0	0	0	0	0	0	0	0	0	0	0	3	0	2	9.7	1	9	gastrointestinal infection	5.9	4.8	0.5	0.5	19	0.124384	0.0969606	0.0205674	0.0426039	0.249747	1	1	1	1	1	1	1	0
66	76	1	4	2	0	0	1	0	0	0	0	0	0	0	0	0	0	0	0	0	0	0	0.1	0	21	gastrointestinal infection	10.2	7.7	1.4	0.9	285	1.14279	0.580808	0.53446	0.0405552	0.114424	0	0	0	0	0	0	1	0
81	24	1	0	1	0	0	0	0	0	0	0	0	0	0	0	0	0	0	0	0	0	0	1.6	1	7	gastrointestinal infection	12.9	10.7	1.2	1	192	0.788861	0.501255	0.319301	0.0504777	0.223041	0	0	0	0	0	0	1	0
272	66	0	5	2	0	0	0	0	1	0	0	0	0	0	0	0	2	0	0	0	0	2	100	1	20	gastrointestinal infection	13.1	10.7	0.6	1.7	63	0.426	0.221	0.221	0.03236	0.039	0	1	1	1	1	1	0	1
164	74	1	5	2	0	0	1	0	1	0	0	0	0	0	0	0	0	0	0	0	0	0	5.25	1	9	gastrointestinal infection	9.5	7.9	0.8	0.7	145	0.628	0.494	0.494	0.01801	0.037	0	0	0	0	0	0	1	0
12	78	0	5	2	0	0	0	0	0	0	0	0	2	0	0	0	0	0	0	0	0	2	12.32	1	15	gastrointestinal infection	8.4	7.7	0.4	0.3	44	0.3024	0.28476	0.01764	0.0441	0.05838	0	0	1	1	1	1	1	0
41	77	1	4	2	0	0	1	0	0	0	0	0	0	0	0	0	0	0	0	0	0	2		1	17	gastrointestinal infection	14.3	12.1	0.8	1.4	22	0.617074	0.270384	0.175833	0.0481052	0.0389818	0	0	1	1	1	1	1	0
253	85	0	6	2	0	0	1	1	0	0	0	0	0	0	0	0	0	0	0	0	0	2	100	1	6	gastrointestinal infection	9.5	8.7	0.6	0.1	157	0.478401	0.342969	0.113487	0.058311	0.084645	0	0	0	1	1	1	1	0
142	41	1	1	1	0	0	0	0	0	0	0	1	0	0	0	0	0	0	0	0	0	1	33.13	1	20	gastrointestinal infection	14.4	13.1	0.4	0.6	119	0.257	0.134	0.134	0.02413	0.033	1	1	1	1	1	1	1	0
144	82	1	7	3	0	0	1	0	0	0	0	0	2	0	0	0	0	0	0	0	0	2	0.06	0	28	gastrointestinal infection	10.6	8.3	1	1.1	160	0.646685	0.442624	0.210961	0.0966084	0.111395	0	0	0	0	0	1	1	0
173	75	0	7	3	1	0	1	0	0	0	0	0	2	0	0	0	0	0	0	0	0	2	32.69	1	9	gastrointestinal infection	13.3	12.3	0.7	0.2	156	0.334681	0.21546	0.124967	0.0632016	0.137894	0	1	1	1	1	1	0	1
191	79	1	4	2	0	0	1	0	0	0	0	0	0	0	0	0	0	0	0	0	0	2	98.1	1	18	gastrointestinal infection	9.1	7.1	1.2	0.8	130	0.495	0.249	0.249	0.01488	0.09	0	1	1	1	1	1	1	0
204	59	1	1	1	0	0	0	0	0	0	0	0	0	0	0	0	0	0	0	0	0	1	8.01	0	10	gastrointestinal infection	22.7	21	1.1	0.6	118	2.195	1.002	1.002	0.00976	0.139	0	0	0	0	0	0	1	0
205	75	1	3	1	0	0	0	0	0	0	0	0	0	0	0	0	0	0	0	0	0	0	0.16	0	11	gastrointestinal infection	4.7	3.4	0.5	0.6	316	0.369	0.283	0.283	0.03277	0.014	0	0	1	1	1	1	1	0
222	59	1	1	1	0	0	0	0	0	0	0	0	0	0	0	0	0	0	0	0	0	0	0.24	1	19	gastrointestinal infection	11.2	9.3	0.8	1	559	0.526422	0.330008	0.164606	0.168582	0.0994	0	0	0	1	1	1	1	0
223	89	0	7	3	0	0	1	0	0	0	0	0	2	0	0	0	0	0	0	0	0	2	11.02	1	9	gastrointestinal infection	17.9	15.8	1.4	0.8	224	1.14825	0.661799	0.44827	0.154137	0.107472	0	0	0	0	0	0	1	0
74	80	0	6	2	0	0	0	0	0	0	0	0	0	0	0	0	2	0	0	0	0	2	92.39	1	12	gastrointestinal infection	22	20.3	0.9	0.8	111	0.672672	0.523908	0.151536	0.026796	0.08778	0	0	0	0	0	0	1	0
75	76	1	5	2	0	0	1	0	1	0	0	0	0	0	0	0	0	0	0	0	0	2	22.4	0	7	gastrointestinal infection	2.3	2	0.3	0.1	74	0.147412	0.117578	0.0611708	0.0290812	0.0386078	1	1	1	1	1	1	1	0
114	84	0	5	2	0	0	1	0	0	0	0	0	0	0	0	0	0	0	0	0	0	2	0.08	1	28	gastrointestinal infection	6.7	6.2	0.3	0.2	190	0.909843	0.452314	0.456225	0.020856	0.088638	0	0	0	0	0	0	1	0
162	64	1	5	2	0	0	1	0	0	0	0	0	0	0	0	0	2	0	0	0	0	2	3.8	1	12	gastrointestinal infection	20.7	18.4	1.5	0.8	192	1.0965	0.7725	0.348	0.01905	0.04875	0	0	0	0	0	0	1	0
186	87	1	6	2	0	0	0	0	0	0	0	0	0	0	0	0	2	0	0	0	0	1	8.03	0	10	gastrointestinal infection	11	9.2	0.9	0.8	146	0.5229	0.4329	0.06147	0.0909	0.2016	0	0	0	0	0	1	1	0
231	60	1	7	3	1	0	0	0	0	0	0	1	0	0	0	0	0	0	0	3	0	1	1.57	1	9	gastrointestinal infection	9.7	8.1	1	0.5	289	0.83808	0.287042	0.466182	0.140378	0.0303804	0	0	1	1	1	1	1	0
240	27	0	0	1	0	0	0	0	0	0	0	0	0	0	0	0	0	0	0	0	0	1	47.2	1	29	gastrointestinal infection	6.2	5.3	0.6	0.3	138	0.421724	0.180823	0.168454	0.100719	0.053599	1	1	1	1	1	1	1	0
250	35	1	0	1	0	0	0	0	0	0	0	0	0	0	0	0	0	0	0	0	0	1	40.5	0	8	gastrointestinal infection	5	3.5	1.1	0.4	124	0.74698	0.580125	0.142545	0.14807	0.213265	0	0	0	0	0	0	1	0
254	22	0	0	1	0	0	0	0	0	0	0	0	0	0	0	0	0	0	0	0	0	2	2.49	0	10	gastrointestinal infection	7	3.8	2.3	0.8	126	1.71511	0.938896	0.632128	0.234724	0.355572	0	0	0	0	0	0	1	0
275	81	0	5	2	0	0	0	1	0	0	0	0	0	0	0	0	0	0	0	0	0	2	0.18	0		gastrointestinal infection	15	13.1	1.2	0.6	170	0.491	0.31	0.15	0.037	0.082	0	0	0	1	1	1	0	1
257	76	1	7	3	0	0	1	0	1	0	0	0	0	0	0	0	2	0	0	0	0	2	2.18	0	6	gastrointestinal infection	8	6.4	0.5	1	69	0.326	0.147	0.157	0.117	0.071	1	1	1	1	1	1	0	1
76	80	0	6	2	0	0	1	0	1	0	0	0	0	0	0	0	0	0	0	0	0	2	1.89	0	9	gastrointestinal infection	3.9	2.1	1.3	0.3	143	0.884524	0.711036	0.178745	0.0184002	0.170859	0	0	0	0	0	0	1	0
176	78	1	7	3	0	0	1	0	1	0	0	0	0	0	0	0	2	0	0	0	0	2		1	37	gastrointestinal infection	5.2	4.4	0.4	0.5	248	0.246626	0.10596	0.149526	0.012922	0.0372892	1	1	1	1	1	1	0	1
157	72	1	8	3	0	1	1	1	0	0	0	0	0	0	0	2	0	0	0	0	0	2	1.44	0	31	gastrointestinal infection	11.4	9	1.7	0.6	159	1.50967	0.730666	0.702778	0.133862	0.21009	0	0	0	0	0	0	1	0
115	59	1	3	1	0	0	0	0	0	0	0	0	2	0	0	0	0	0	0	0	0	2	0.18	0	41	gastrointestinal infection	23.9	21.9	1.5	0.4	780	1.024	0.736848	0.272254	0.0094815	0.0934605	0	0	0	0	0	0	1	0
261	78	0	3	1	0	0	0	0	0	0	0	0	0	0	0	0	0	0	0	0	0	2	14.4	0	13	gastrointestinal infection	12.8	10.9	1.4	0.5	261	1.02574	0.622771	0.286285	0.0596992	0.251008	0	0	0	0	0	0	1	0
263	81	0	4	2	0	0	0	0	0	0	0	0	0	0	0	0	0	0	0	0	0	1	1.1	1	19	gastrointestinal infection	5.6	3.2	1.5	0.5	46	0.202101	0.103225	0.0874055	0.172043	0.02373	1	1	1	1	1	1	1	0
256	80	1	7	3	0	0	1	0	0	0	0	0	2	0	0	0	0	0	0	0	0	2	2.75	0	51	gastrointestinal infection	11.5	10.6	0.7	0.2	144	0.363515	0.189428	0.167417	0.170085	0.131399	1	1	1	1	1	1	1	0
200	43	1	1	1	0	0	0	0	0	0	0	1	0	0	0	0	0	0	0	0	0	1	0.08	0	23	heart valve infection	5.9	3.9	1.5	0.4	360	1.1895	0.7275	0.3765	0.03555	0.1485	0	0	0	0	0	0	1	0
198	81	1	5	2	0	0	1	0	0	0	0	0	0	0	0	0	0	0	0	0	0	0	0.28	0	7	heart valve infection	5.3	3.8	0.9	0.5	130	0.548	0.36	0.36	0.01886	0.012	0	0	0	0	1	1	1	0
218	27	1	3	1	0	0	1	0	0	0	0	0	0	0	0	0	0	2	0	0	0	2	31.9	1	10	Meningoencephalitis	63.9	9	52.9	1.5	142	0.709002	0.43911	0.240975	0.026775	0.339507	0	0	0	0	0	1	1	0
154	28	1	1	1	0	1	0	0	0	0	0	0	0	0	0	0	0	0	0	0	0	2	27	1	9	Meningoencephalitis	5.5	2.6	2	0.6	178	0.208463	0.123869	0.0867516	0.0099268	0.147176	1	1	1	1	1	1	1	0
82	62	1	5	2	0	0	0	0	1	0	0	0	2	0	0	0	0	0	0	0	0	1	17.21	1	19	osteomyelitis	8.1	7.1	0.5	0.4	211	0.423549	0.283217	0.151559	0.0056133	0.0295974	0	0	1	1	1	1	1	0
17	87	1	7	3	0	0	0	0	1	0	0	0	0	0	2	0	0	0	0	0	0	2	15.89	0	17	osteomyelitis	5	3.1	1.4	0.4	188	0.217638	0.185338	0.0332416	0.0100352	0.0630336	1	1	1	1	1	1	1	0
46	72	1	3	1	0	0	0	0	0	0	0	0	0	0	0	0	0	0	0	0	0	2	16.11	1	12	Peripherally Inserted Central Catheter infection	12.4	11.8	0.2	0.3	84	0.0984436	0.0718828	0.0202368	0.0099076	0.0524892	1	1	1	1	1	1	1	0
193	39	0	0	1	0	0	0	0	0	0	0	0	0	0	0	0	0	0	0	0	0	0	31.35	1	8	Peripherally Inserted Central Catheter infection	6.9	2.8	3	0.9	232	2.146	0.646	0.646	0.01475	0.358	0	0	0	0	0	0	1	0
281	68	0	6	2	0	0	0	0	0	0	0	0	2	0	0	0	0	0	2	0	0	2	30	0		Peripherally Inserted Central Catheter infection	3.8	2.8	0.7	0.3	43	0.642	0.132	0.508	0.021	0	1	1	1	1	1	1	0	1
197	85	1	8	3	0	0	1	0	1	0	0	0	0	0	2	0	0	0	0	0	0	0	0.6	1	31	pleuritis	10.4	7.8	1.5	1	183	1.1595	0.798	0.3615	0.0936	0.1605	0	0	0	0	0	0	1	0
135	56	1	2	1	0	0	1	0	0	0	0	0	0	0	0	0	0	0	0	0	0	0	1.36	0	13	pleuritis	15.3	11	2.5	1.7	192	1.742	0.993	0.993	0.00461	0.2	0	0	0	0	0	0	1	0
85	75	1	4	2	0	0	0	0	1	0	0	0	0	0	0	0	0	0	0	0	0	2	2.03	0	22	pneumonia	7.8	5.3	1.3	1.1	193	1.03035	0.881431	0.225389	0.0482976	0.0684216	0	0	0	0	0	0	1	0
86	74	1	8	3	0	0	1	0	1	0	0	1	0	0	0	0	2	0	0	0	0	2	100	1	6	pneumonia	34.7	33.6	0.5	0.5	218	0.369034	0.261811	0.106182	0.01041	0.07287	0	0	1	1	1	1	0	1
170	90	0	6	2	0	0	0	1	0	0	0	0	0	0	0	0	0	0	0	0	0	0	2.4	0	15	pneumonia	13.8	12.4	0.6	0.8	187	0.251	0.197	0.197	0.02056	0.195	1	1	1	1	1	1	1	0
131	80	0	6	2	0	0	1	1	0	0	0	0	0	0	0	0	0	0	0	0	0	2	18.11	0	9	pneumonia	37.2	32.9	2.1	2.2	353	1.20651	1.13441	0.106868	0.349866	0.591592	0	0	0	0	0	0	0	1
139	54	0	4	2	0	0	1	0	0	0	0	0	2	0	0	0	0	0	0	0	0	1	9	0	9	pneumonia	14.2	11.6	1.6	0.9	222	0.617	0.405	0.405	0.01198	0.291	0	0	0	0	0	1	1	0
159	68	0	7	3	0	0	0	0	0	0	0	1	2	0	0	0	0	0	2	0	0	2	1.1	1	20	pneumonia	2	1	0.6	0.5	47	0.45936	0.25114	0.20126	0.10614	0.002842	0	0	1	1	1	1	0	1
181	69	1	2	1	0	0	0	0	0	0	0	0	0	0	0	0	0	0	0	0	0	2	10.3	0	19	pneumonia	3.6	3.2	0.3	0.1	84	0.149	0.143	0.143	0.00703	0.069	1	1	1	1	1	1	1	0
8	67	1	6	2	0	0	1	0	1	0	0	0	2	0	0	0	0	0	0	0	0	2	8.7	1	8	pneumonia	11.7	9.8	1.4	0.5	161	1.11691	0.85045	0.256792	0.0883584	0.154627	0	0	0	0	0	0	1	0
25	45	1	1	1	0	0	0	0	1	0	0	0	0	0	0	0	0	0	0	0	0	1	0.24	0	8	pneumonia	11.5	10.1	0.7	0.6	381	0.408549	0.298747	0.09982	0.047771	0.168268	0	0	1	1	1	1	1	0
26	65	0	3	1	0	0	0	0	1	0	0	0	0	0	0	0	0	0	0	0	0	0	3.8	0	13	pneumonia	20.4	1.1	0.5	0	323	0.949579	0.61249	0.287518	0.0176256	0.0738072	0	0	0	0	0	0	1	0
29	78	1	6	2	0	0	0	0	1	0	0	0	2	0	0	0	0	0	0	0	0	1	2.06	0	9	pneumonia	14.9	13	1.5	0.4	268	0.95439	0.663795	0.29502	0.0014751	0.315671	0	0	0	0	0	0	1	0
30	33	1	0	1	0	0	0	0	0	0	0	0	0	0	0	0	0	0	0	0	0	0	0.06	1	7	pneumonia	7.8	4.5	2.3	0.6	425	1.46378	1.3391	0.544877	0.505627	0.369408	0	0	0	0	0	0	1	0
36	32	1	1	1	0	0	0	0	0	0	0	1	0	0	0	0	0	0	0	0	0	1	62.25	1	8	pneumonia	11.8	8.4	1.5	0.8	263	0.881106	0.456011	0.33853	0.0278244	0.476106	0	0	0	0	0	0	1	0
37	19	1	0	1	0	0	0	0	0	0	0	0	0	0	0	0	0	0	0	0	0	2	0.33	0	4	pneumonia	10.1	7.6	1.8	0.7	117	1.31217	0.73832	0.386143	0.13229	0.3343	0	0	0	0	0	0	1	0
38	57	1	3	1	0	0	0	0	0	0	0	0	2	0	0	0	0	0	0	0	0	1	9.66	1	8	pneumonia	11	9.3	0.9	0.7	163	0.64152	0.377784	0.273537	0.030294	0.084645	0	0	0	0	1	1	1	0
39	41	0	0	1	0	0	0	0	0	0	0	0	0	0	0	0	0	0	0	0	0	1	14.54	0	11	pneumonia	8.8	5.2	2.9	0.6	266	0.221914	0.0992684	0.10164	0.0010164	0.0453992	1	1	1	1	1	1	1	0
40	67	0	2	1	0	0	0	0	0	0	0	0	0	0	0	0	0	0	0	0	0	1	6.76	0	19	pneumonia	15.2	13.2	1.2	0.7	274	0.822442	0.474012	0.353354	0.0948024	0.119426	0	0	0	0	0	0	1	0
42	85	0	8	3	0	0	1	0	1	0	0	0	0	0	2	0	0	0	0	0	0	2	12.6	1	13	pneumonia	26.1	20.4	3.2	2.4	258	1.79589	1.41697	0.442604	0.105079	0.585893	0	0	0	0	0	0	1	0
48	59	1	2	1	0	0	0	0	1	0	0	0	0	0	0	0	0	0	0	0	0	2	0.23	0	10	pneumonia	6.8	4.9	1.1	0.6	248	0.72046	0.379073	0.303702	0.333628	0.0121924	0	0	0	0	1	1	1	0
52	80	1	8	3	0	0	1	0	1	0	0	0	0	0	2	0	0	0	0	0	0	2	10.06	0	6	pneumonia	14.3	11.9	1.3	1.1	150	0.773916	0.651851	0.169884	0.0641784	0.191277	0	0	0	0	0	0	1	0
53	68	0	3	1	0	0	0	0	0	0	0	0	0	0	0	0	0	0	0	0	0	2	3.67	1	27	pneumonia	9.2	6.8	1.5	0.9	173	1.06472	0.685317	0.400393	0.356905	0.0854772	0	0	0	0	0	0	1	0
55	70	1	6	2	0	0	0	0	0	0	0	0	2	0	0	0	0	0	0	0	0	0	3.71	0	10	pneumonia	17.9	15.2	1.9	0.7	192	1.37943	0.651667	0.749222	0.0429242	0.234132	0	0	0	0	0	0	1	0
58	87	0	8	3	0	0	1	0	0	0	0	0	2	0	0	0	0	0	0	0	0	0	0.5	0	42	pneumonia	8.3	4.3	2.9	0.7	304	1.73684	0.967051	0.666351	0.0144336	0.449847	0	0	0	0	0	0	1	0
59	89	0	8	3	0	0	1	0	1	0	0	0	0	0	0	0	2	0	0	0	0	1	6.54	0	11	pneumonia	13.2	12.3	0.3	0.5	266	0.139392	0.0658944	0.0487872	0.0057024	0.0630432	1	1	1	1	1	1	1	0
61	69	1	3	1	0	0	0	0	1	0	0	0	0	0	0	0	0	0	0	0	0	1	1.1	0	15	pneumonia	22.7	20.9	1.1	0.7	310	0.5772	0.22256	0.33176	0.03016	0.33176	0	1	1	1	1	1	1	0
63	76	1	4	2	0	0	0	0	1	0	0	0	0	0	0	0	0	0	0	0	0	2	1.31	0	27	pneumonia	6.1	4.1	1	0.7	273	0.580366	0.363926	0.195371	0.0143655	0.251875	0	0	0	0	1	1	1	0
73	55	0	1	1	0	0	0	0	0	0	0	0	0	0	0	0	0	0	0	0	0	2	100	0	11	pneumonia	10.8	10.4	0.3	0.2	138	0.184486	0.125518	0.0381888	0.0272376	0.0095472	1	1	1	1	1	1	1	0
91	40	0	0	1	0	0	0	0	0	0	0	0	0	0	0	0	0	0	0	0	0	1	1.82	0	11	pneumonia	8.4	7.2	0.8	0.4	187	0.459346	0.304668	0.150772	0.0398412	0.167958	0	0	0	1	1	1	1	0
23	85	0	6	2	0	0	1	0	1	0	0	0	0	0	0	0	0	0	0	0	0	0	9.93	0	10	pneumonia	13.1	11	1	1	268	0.648211	0.43559	0.212621	0.0366912	0.125126	0	0	0	0	0	1	1	0
109	73	1	7	3	0	0	1	0	1	0	0	0	2	0	0	0	0	0	0	0	0	2	52.94	1	8	pneumonia	11.4	10.5	0.5	0.4	232	0.275	0.112	0.112	0.02098	0.019	1	1	1	1	1	1	1	0
113	34	1	2	1	0	0	0	0	0	0	0	0	2	0	0	0	0	0	0	0	0	0	1.21	0	6	pneumonia	27.9	26.3	0.5	0.9	460	0.319	0.215	0.215	0.03191	0.054	0	1	1	1	1	1	1	0
136	49	1	2	1	0	1	1	0	0	0	0	0	0	0	0	0	0	0	0	0	0	2	0.38	1	16	pneumonia	21.9	20.3	0.6	1	221	0.395295	0.263348	0.156037	0.0093075	0.09636	0	0	1	1	1	1	1	0
221	85	0	6	2	0	0	1	0	1	0	0	0	0	0	0	0	0	0	0	0	0	2	7.59	1	18	pneumonia	4.3	2.1	1.4	0.4	82	0.352506	0.278663	0.074382	0.055517	0.132594	0	0	1	1	1	1	1	0
229	81	1	10	3	0	1	0	0	1	1	0	0	0	0	0	0	0	0	0	3	0	1	20.46	0	7	pneumonia	14.7	12.4	0.7	1.6	191	0.491098	0.401486	0.0578592	0.106546	0.0889056	0	0	0	0	0	1	1	0
232	67	1	7	3	0	1	1	0	1	0	0	0	2	0	0	0	0	0	0	0	0	1	22.2	0	7	pneumonia	18.6	17.4	0.6	0.5	117	0.216411	0.131028	0.115992	0.205134	0.062829	1	1	1	1	1	1	1	0
101	70	1	7	3	0	0	1	0	1	0	0	0	2	0	0	0	0	0	0	0	0	2	79.66	1	20	pneumonia	17.2	14.9	1.6	0.7	242	0.524462	0.400207	0.15246	0.0327789	0.107484	0	0	0	0	0	1	1	0
103	87	0	9	3	0	0	1	0	0	0	0	0	2	0	2	0	0	0	0	0	0	0	0.93	1	9	pneumonia	6.5	3.8	1.5	0.8	170	0.749	0.379	0.379	0.0218	0.136	0	0	0	0	1	1	1	0
104	85	1	8	3	0	0	1	0	1	0	0	0	2	0	0	0	0	0	0	0	0	2	3.78	0	11	pneumonia	10.5	9.7	0.4	0.4	108	0.293	0.158	0.158	0.016	0.025	1	1	1	1	1	1	1	0
106	27	1	1	1	0	0	0	0	0	0	0	1	0	0	0	0	0	0	0	0	0	0	7.7	1	1	pneumonia	12.2	11.3	0.3	0.6	144	0.221	0.114	0.114	0.01468	0.089	1	1	1	1	1	1	1	0
107	51	1	4	2	0	0	0	0	0	0	0	0	0	0	0	0	0	0	0	3	0	1	0.14	0	15	pneumonia	17.8	13.4	2	2.4	279	1.457	1.031	1.031	0.01866	0.244	0	0	0	0	0	0	1	0
112	50	1	2	1	0	0	0	0	0	0	0	1	0	0	0	0	0	0	0	0	0	0	3.3	0		pneumonia	4.3	3.4	0.7	0.3	174	0.652	0.456	0.456	0.0076	0.146	0	0	0	0	0	0	1	0
116	27	1	0	1	0	0	0	0	0	0	0	0	0	0	0	0	0	0	0	0	0	2	22.78	1	12	pneumonia	21.5	18.6	1	1.9	314	0.707114	0.436278	0.229169	0.0625005	0.200982	0	0	0	0	0	1	1	0
117	79	1	7	3	1	0	1	0	0	0	0	0	0	0	0	0	2	0	0	0	0	2	9.53	0	9	pneumonia	13.5	11.6	1.4	0.3	135	0.930245	0.404635	0.515876	0.114021	0.365701	0	0	0	0	0	1	1	0
118	69	1	4	2	0	0	0	0	0	0	0	0	0	0	0	0	2	0	0	0	0	2	3.04	0	17	pneumonia	4.5	4.1	0.3	0.1	129	0.098	0.044	0.044	0.03129	0.044	1	1	1	1	1	1	1	0
123	39	1	0	1	0	0	0	0	0	0	0	0	0	0	0	0	0	0	0	0	0	2	100	0	17	pneumonia	21.7	21	0.6	0.2	284	0.32984	0.22134	0.090055	0.00651	0.135625	0	1	1	1	1	1	1	0
126	74	1	6	2	0	0	1	0	0	0	0	0	0	0	0	0	2	0	0	0	0	2	0.18	1	27	pneumonia	12.8	8.5	2	1.6	444	1.48366	0.91177	0.61056	0.0732672	0.232013	0	0	0	0	0	0	1	0
137	66	0	5	2	0	1	0	1	0	0	0	1	0	0	0	0	0	0	0	0	0	2	100	0	2	pneumonia	3.4	2.6	0.6	0.2	206	0.356796	0.233784	0.143208	0.004896	0.17442	0	1	1	1	1	1	0	1
141	77	0	5	2	0	0	1	0	1	0	0	0	0	0	0	0	0	0	0	0	0	2	15.44	0	13	pneumonia	8	7	0.5	0.4	204	0.23936	0.12784	0.14144	0.015776	0.090848	1	1	1	1	1	1	1	0
145	39	1	5	2	0	0	0	1	0	0	0	0	2	0	0	0	0	2	0	0	0	2	2.2	0	21	pneumonia	2.8	1.5	0.3	1	251	0.244902	0.0906304	0.124284	0.013328	0.0129948	1	1	1	1	1	1	0	1
147	30	1	1	1	0	0	0	0	0	0	0	1	0	0	0	0	0	0	0	0	0	2	100	1	58	pneumonia	6.8	3.9	1.6	0.8	194	2.10941	0.941831	1.04621	0.084959	0.123797	0	0	0	0	0	0	1	0
156	73	1	11	3	0	0	1	1	1	0	1	0	0	0	2	2	0	0	0	0	0	2	16.84	0	20	pneumonia	12.9	10.6	1.4	0.9	221	0.629726	0.399848	0.231271	0.0473688	0.189475	0	0	0	0	1	1	0	1
160	91	1	5	2	0	0	1	0	0	0	0	0	0	0	0	0	0	0	0	0	0	2	4.83	1	5	pneumonia	17.2	16.8	0.2	0.2	158	0.153837	0.0476268	0.10308	0.013103	0.0299624	1	1	1	1	1	1	0	1
161	79	0	5	2	0	0	1	0	1	0	0	0	0	0	0	0	0	0	0	0	0	2	100	1	8	pneumonia	22.7	20.9	1.1	0.7	310	0.695165	0.482693	0.295282	0.0348672	0.198307	0	0	0	0	0	0	1	0
167	57	1	2	1	0	0	0	0	0	0	0	0	0	0	0	0	0	0	0	0	0	2	1.55	0	16	pneumonia	12.1	9.3	2.2	0.6	195	1.73237	0.608848	1.03592	0.065703	0.0678931	0	0	0	0	0	0	1	0
169	69	1	5	2	0	0	1	0	0	0	0	0	0	0	0	2	0	0	0	0	0	2	93.89	0	13	pneumonia	21.5	18.1	1.6	1.8	205	0.777225	0.448275	0.3483	0.133838	0.712725	0	0	0	0	0	1	1	0
199	18	0	0	1	0	0	0	0	0	0	0	0	0	0	0	0	0	0	0	0	0	0	1.91	0	7	pneumonia	5.7	3.1	1.6	0.7	186	1.264	0.816	0.336	0.08	0.176	0	0	0	0	0	0	1	0
201	49	1	2	1	0	0	0	0	0	0	0	0	2	0	0	0	0	0	0	0	0	0	12	0		pneumonia	14.7	11.3	1.8	1.6	294	1.385	0.998	0.998	0.00869	0.139	0	0	0	0	0	0	1	0
208	31	1	0	1	0	0	0	0	0	0	0	0	0	0	0	0	0	0	0	0	0	0	0.11	0	3	pneumonia	5.6	2.8	1.7	0.9	226	1.155	0.588	0.588	0.01456	0.137	0	0	0	0	0	0	1	0
211	74	1	12	3	0	0	1	0	0	0	0	0	0	0	2	0	0	0	0	0	6	2	1.69	0	4	pneumonia	10.2	7.3	1.4	1.2	210	0.587537	0.318085	0.294426	0.0486328	0.009858	0	0	0	1	1	1	1	0
215	53	0	4	2	0	0	0	0	0	0	0	1	2	0	0	0	0	0	0	0	0	2	1.17	1	22	pneumonia	3.4	1.7	1.2	0.4	213	0.837644	0.807163	0.330768	0.18514	0.0745074	0	0	0	0	0	0	1	0
217	92	0	4	2	0	0	0	0	0	0	0	0	0	0	0	0	0	0	0	0	0	2	26.8	0	11	pneumonia	15.7	13.4	1.5	0.7	234	0.295569	0.264942	0.053136	0.019926	0.02214	0	0	1	1	1	1	0	1
219	78	1	3	1	0	0	0	0	0	0	0	0	0	0	0	0	0	0	0	0	0	2	2.11	0	30	pneumonia	58.3	54.9	1.5	1.9	231	1.08077	0.612383	0.478993	0.241012	0.194022	0	0	0	0	0	0	1	0
224	78	0	3	1	0	0	0	0	0	0	0	0	0	0	0	0	0	0	0	0	0	2	6.47	1	7	pneumonia	9.9	9.7	0.1	0.1	167	0.0571032	0.0400554	0.010395	0.0292446	0.0469854	1	1	1	1	1	1	0	1
228	72	0	4	2	0	0	1	0	0	0	0	0	0	0	0	0	0	0	0	0	0	2	3.25	1	13	pneumonia	6.4	4.9	1	0.5	126	0.708941	0.618854	0.0656064	0.0763776	0.17136	0	0	0	0	0	0	1	0
234	84	1	8	3	0	0	1	0	1	0	0	0	0	0	2	0	0	0	0	0	0	2	2.67	0	18	pneumonia	12.1	11.2	0.4	0.5	226	0.141984	0.133632	0.046632	0.035148	0.073776	1	1	1	1	1	1	1	0
235	51	1	1	1	0	0	0	0	0	0	0	0	0	0	0	0	0	0	0	0	0	1	22.7	0	5	pneumonia	21.4	17.9	2.3	1.1	304	1.76544	1.01896	0.735026	0.0778532	0.267907	0	0	0	0	0	0	1	0
236	47	1	2	1	0	0	0	0	0	0	0	0	0	0	2	0	0	0	0	0	0	1	7.85	0	16	pneumonia	7.6	6.9	0.3	0.3	204	0.224793	0.109075	0.112222	0.0430008	0.0772616	1	1	1	1	1	1	1	0
238	23	1	0	1	0	0	0	0	0	0	0	0	0	0	0	0	0	0	0	0	0	1	1.05	1	32	pneumonia	5	1.9	2.3	0.7	114	1.9737	0.62424	1.23241	0.26622	0.03672	0	0	0	0	0	0	1	0
242	69	1	4	2	0	0	1	1	0	0	0	0	0	0	0	0	0	0	0	0	0	2	2.68	1	18	pneumonia	23.5	19.5	3.1	0.7	234	2.36805	1.03602	1.26275	0.185791	0.324347	0	0	0	0	0	0	1	0
243	39	1	0	1	0	0	0	0	0	0	0	0	0	0	0	0	0	0	0	0	0	0	1.67	0	10	pneumonia	18.9	15.2	1.9	1.7	257	1.48055	1.03908	0.381704	0.171574	0.208202	0	0	0	0	0	0	1	0
244	76	1	9	3	0	1	1	0	0	0	0	0	2	0	2	0	0	0	0	0	0	2	0.5	0	8	pneumonia	10.4	9.2	0.7	0.5	270	1.058	579	454	212	94	0	0	0	0	0	0	1	0
245	59	1	6	2	0	0	1	0	0	0	0	0	2	0	2	0	0	0	0	0	0	2	1.5	0	17	pneumonia	9.9	7.9	1.1	0.9	111	1.22407	0.968975	0.209615	0.417253	0.304535	0	0	0	0	0	0	1	0
248	86	1	4	2	0	0	0	0	0	0	0	0	0	0	0	0	0	0	0	0	0	2	10.1	1	28	pneumonia	20.4	18.1	1.2	1.1	229	0.827486	0.611029	0.210273	0.121216	0.277066	0	0	0	0	0	0	1	0
249	70	1	3	1	0	0	0	0	0	0	0	0	0	0	0	0	0	0	0	0	0	2	1.84	1	13	pneumonia	16.5	13.4	1.4	1.2	655	1.08985	0.769306	0.28849	0.448762	29.49	0	0	0	0	0	0	1	0
255	80	0	7	3	0	0	1	0	0	0	0	0	0	0	0	0	2	0	0	0	0	2	100	0	37	pneumonia	25.2	23.9	0.7	0.4	154	0.27715	0.0989352	0.0989352	0.250942	0.09828	1	1	1	1	1	1	0	1
259	88	1	6	2	0	0	0	0	0	0	0	0	0	0	2	0	0	0	0	0	0	2	5.59	0	15	pneumonia	11.8	10.2	1.4	0.3	150	0.971612	0.572654	0.37996	0.119416	0.24426	0	0	0	0	0	0	0	1
273	86	1	6	2	0	0	0	0	0	0	0	0	2	0	0	0	0	0	0	0	0	2	16.7	0	4	pneumonia	15.6	14.6	0.2	0.7	107	0.079	0.0384	0.0422	0.0376	0.0426	1	1	1	1	1	1	0	1
279	88	0	5	2	0	0	0	0	1	0	0	0	0	0	0	0	0	0	0	0	0	1	11	0		pneumonia	11.8	11.1	0.3	0.3	276	0.135	0.225	0.112	0.114	0.068	1	1	1	1	1	1	0	1
283	54	0	7	3	0	0	0	1	1	0	0	0	0	2	0	0	2	0	0	0	0		50	0		pneumonia	13.5	11.9	0.7	0.9	33	0.7	0.197	0.189	0.199	0.002	1	1	1	1	1	1	0	1
108	75	0	7	3	0	0	1	0	0	0	0	0	0	0	0	0	0	0	2	0	0	1	0.29	0	38	pneumonia	10.8	9.8	0.6	0.4	351	0.417571	0.0851472	0.34992	0.0396576	0.061236	1	1	1	1	1	1	1	0
133	52	1	1	1	0	0	0	0	0	0	0	0	0	0	0	0	0	0	0	0	0	0	3	0	6	pneumonia	9.2	7.7	1.1	0.4	359	0.738	0.379	0.379	0.018	1.176	0	0	0	0	1	1	1	0
140	59	1	5	2	0	0	0	0	0	0	0	1	0	0	0	0	0	0	0	3	0	0	7.2	0	10	pneumonia	11.1	9.6	1.1	0.3	407	0.861	0.109	0.109	0.00366	0.052	1	1	1	1	1	1	1	0
276	92	0	6	2	0	0	1	1	0	0	0	0	0	0	0	0	0	0	0	0	0	3	4	0		pneumonia	22.1	21.1	0.4	0.5	321	0.163	0.12	0.48	0.055	0.035	1	1	1	1	1	1	0	1
93	73	0	4	2	0	0	0	0	1	0	0	0	0	0	0	0	0	0	0	0	0	2	0.61	0	6	pneumonia	34	32.4	1.3	0.3	321	0.752284	0.587486	0.155992	0.035224	0.338402	0	0	0	0	0	0	0	1
225	75	1	4	2	0	0	1	0	0	0	0	0	0	0	0	0	0	0	0	0	0	2	18.4	1	32	pneumonia	12.3	11.3	0.4	0.5	128	0.265741	0.140896	0.11129	0.0395937	0.0349566	1	1	1	1	1	1	1	0
202	50	0	2	1	0	0	0	0	0	0	0	1	0	0	0	0	0	0	0	0	0	0	0.6	0	8	Skin and soft tissue infection	5.3	3.2	1.6	0.4	120	1.056	0.273	0.273	0.00452	0.11	0	0	1	1	1	1	1	0
10	67	1	2	1	0	0	0	0	0	0	0	0	0	0	0	0	0	0	0	0	0	2	4.83	0	17	Skin and soft tissue infection	6.1	4.5	0.9	0.5	240	0.598544	0.495466	0.102212	0.0103944	0.134261	0	0	0	0	0	0	1	0
9	40	1	1	1	0	0	0	0	0	0	0	1	0	0	0	0	0	0	0	0	0	0	2.81	0	9	Skin and soft tissue infection	9.9	5.2	3.5	0.8	269	2.92055	1.63073	1.14924	0.196812	0.428769	0	0	0	0	0	0	1	0
11	40	1	0	1	0	0	0	0	0	0	0	0	0	0	0	0	0	0	0	0	0	0	2.12	1	18	Skin and soft tissue infection	8.8	7.5	1.2	0.1	266	0.700445	0.431587	0.248811	0.196926	0.284187	0	0	0	0	0	1	1	0
13	27	0	2	1	0	0	1	0	0	0	0	1	0	0	0	0	0	0	0	0	0	2	1.6	1	58	Skin and soft tissue infection	6.6	3.1	2.7	0.4	234	0.438774	0.210109	0.214897	0.0131692	0.0832054	0	1	1	1	1	1	1	0
14	38	1	0	1	0	0	0	0	0	0	0	0	0	0	0	0	0	0	0	0	0	1	0.68	1	10	Skin and soft tissue infection	12	2.6	8.1	1.1	149	1.8896	1.09048	0.751982	0.0921232	0.117832	0	0	0	0	0	0	1	0
34	35	1	0	1	0	0	0	0	0	0	0	0	0	0	0	0	0	0	0	0	0	1	0.64	0	13	Skin and soft tissue infection	15.6	8.5	5	1.8	195	4.38298	2.16653	2.3063	0.17472	0.459264	0	0	0	0	0	0	1	0
44	71	1	5	2	0	0	1	0	1	0	0	0	0	0	0	0	0	0	0	0	0	1	8.11	0	21	Skin and soft tissue infection	14.9	14.1	0.5	0.3	157	0.287347	0.200778	0.094913	0.0338975	0.0568435	0	1	1	1	1	1	1	0
56	66	0	4	2	0	0	0	0	0	0	0	0	2	0	0	0	0	0	0	0	0	1	0.12	1	16	Skin and soft tissue infection	12.8	8.7	2.4	1.3	279	1.8167	0.853632	0.94848	0.13376	0.471808	0	0	0	0	0	0	1	0
57	54	0	3	1	0	0	0	0	0	0	0	0	2	0	0	0	0	0	0	0	0	0	1.17	1	30	Skin and soft tissue infection	18.1	14.3	2.1	1.7	189	1.25455	0.969798	0.282686	0.286813	0.484899	0	0	0	0	0	0	1	0
62	29	1	0	1	0	0	0	0	0	0	0	0	0	0	0	0	0	0	0	0	0	0		1	27	Skin and soft tissue infection	9.6	5.9	2.6	0.6	402	1.9013	1.13203	0.861888	0.319027	0.313882	0	0	0	0	0	0	1	0
64	37	1	0	1	0	0	0	0	0	0	0	0	0	0	0	0	0	0	0	0	0	2	1.75	1	8	Skin and soft tissue infection	18.3	15.7	1.6	0.9	320	0.919538	0.384886	0.4026	0.288262	0.396158	0	0	0	0	1	1	1	0
67	77	1	7	3	0	0	1	0	1	0	0	0	0	0	2	0	0	0	0	0	0	2	0.74	1	34	Skin and soft tissue infection	19.6	16.8	1.9	0.8	213	1.43868	0.580082	0.845152	0.0927746	0.403368	0	0	0	0	0	0	1	0
265	36	1	2	1	0	0	0	0	1	0	0	1	0	0	0	0	0	0	0	0	0	2	5.13	1	9	Skin and soft tissue infection	13.8	9.8	2.4	1.1	318	3.14267	1.69577	1.03598	1.04177	0.84499	0	0	0	0	0	0	1	0
153	62	0	5	2	0	0	1	0	0	0	0	0	2	0	0	0	0	0	0	0	0	2	4.2	1	28	Skin and soft tissue infection	43	39.2	2	1.6	516	0.54609	0.38913	0.12426	0.0694875	0.20601	0	0	0	0	1	1	1	0
251	64	0	6	2	0	0	1	0	0	0	0	1	2	0	0	0	0	0	0	0	0	2	0.6	0	16	Skin and soft tissue infection	11.2	5.8	3.5	1.5	256	2.89232	2.27512	0.548261	0.210112	0.144452	0	0	0	0	0	0	1	0
6	77	0	3	1	0	0	0	0	0	0	0	0	0	0	0	0	0	0	0	0	0	2	0.81	1	13	Skin and soft tissue infection	8.6	6.4	1.5	0.7	279	1.31141	1.02486	0.264622	0.08772	0.038012	0	0	0	0	0	0	1	0
3	53	1	1	1	0	0	0	0	0	0	0	0	0	0	0	0	0	0	0	0	0	1	1.45	0	13	Skin and soft tissue infection	3.2	2.6	0.4	0.2	34	0.288557	0.18088	0.11321	0.0114912	0.0987392	1	1	1	1	1	1	1	0
33	47	1	1	1	0	0	0	0	0	0	0	1	0	0	0	0	0	0	0	0	0	1	0.68	0	37	Skin and soft tissue infection	6.9	4.9	1.3	0.6	339	1.10629	0.314433	0.776457	0.0936882	0.0808542	0	0	0	1	1	1	1	0
t	37	1	0	1	0	0	0	0	0	0	0	0	0	0	0	0	0	0	0	0	0	0	0.22	1	9	Skin and soft tissue infection	5.2	4.2	0.7	0.4	178	0.333107	0.242507	0.0892372	0.0531336	0.28951	0	1	1	1	1	1	1	0
87	75	1	4	2	0	0	0	0	0	0	0	1	0	0	0	0	0	0	0	0	0	1	1.78	0	13	Skin and soft tissue infection	11.9	9	2	0.9	262	1.01358	0.450814	0.520403	0.0196664	0.322226	0	0	0	0	0	0	1	0
89	36	1	0	1	0	0	0	0	0	0	0	0	0	0	0	0	0	0	0	0	0	1	2.67	1	8	Skin and soft tissue infection	15	13.3	0.9	0.8	219	0.532665	0.3933	0.12654	0.01197	0.226575	0	0	0	0	1	1	1	0
111	54	1	2	1	0	0	1	0	0	0	0	0	0	0	0	0	0	0	0	0	0	2	17.6	1	8	Skin and soft tissue infection	17.9	16.3	0.7	0.8	168	0.5152	0.0392	0.5082	0.0126	0.042	0	1	1	1	1	1	1	0
189	67	1	2	1	0	0	0	0	0	0	0	0	0	0	0	0	0	0	0	0	0	1	3.26	0	9	Skin and soft tissue infection	4.9	3	1.1	0.6	90	0.727	0.524	0.524	0.0147	0.13	0	0	0	0	0	0	1	0
177	73	0	7	3	0	0	1	0	0	0	0	1	2	0	0	0	0	0	0	0	0	2	10.62	0	28	Skin and soft tissue infection	5.3	3.9	0.3	1.1	84	0.125172	0.0439128	0.0439128	0.0119016	0.160877	1	1	1	1	1	1	1	0
209	41	0	0	1	0	0	0	0	0	0	0	0	0	0	0	0	0	0	0	0	0	0	10.92	0	5	unknown	7.3	6.7	0.5	0.1	158	0.246	0.133		0.03411	0.061	1	1	1	1	1	1	1	0
92	49	1	0	1	0	0	0	0	0	0	0	0	0	0	0	0	0	0	0	0	0	2		1	31	unknown	1	0.7	0.1	0.2	103	0.0696192	0.0025088	0.0545664	0.0169344	0.0136416	1	1	1	1	1	1	0	1
1	35	1	0	1	0	0	0	0	0	0	0	0	0	0	0	0	0	0	0	0	0	1	1.31	1	29	unknown	13.4	12.1	0.7	0.6	267	0.48709	0.0134	0.40669	0.0268	0.07504	1	1	1	1	1	1	1	0
2	30	1	1	1	0	0	0	0	0	0	0	1	0	0	0	0	0	0	0	0	0	1	15.39	1	17	unknown	3.8	2.4	1.2	0.2	115	2.82912	0.938556	1.75264	0.080736	0.171564	0	0	0	0	0	0	1	0
5	43	1	0	1	0	0	0	0	0	0	0	0	0	0	0	0	0	0	0	0	0	2	14.18	1	30	unknown	5.4	5.2	0.1	0.1	71	0.0479142	0.0213408	0.0156978	0.0055404	0.007182	1	1	1	1	1	1	1	0
21	64	0	2	1	0	0	0	0	0	0	0	0	0	0	0	0	0	0	0	0	0	1	3	1	10	unknown	10.3	7	0.4	0.2	116	0.903672	0.409332	0.504504	0.003696	0.010164	0	0	0	0	0	1	1	0
24	66	0	2	1	0	0	0	0	0	0	0	0	0	0	0	0	0	0	0	0	0	0	0.08	0	27	unknown	13.6	2.3	1.2	0.1	585	1.7519	1.3523	0.417656	0.0316064	0.304776	0	0	0	0	0	0	1	0
96	82	0	10	3	0	0	1	0	1	0	0	0	2	0	2	0	0	0	0	0	0	1	1.02	0	15	unknown	17.4	16.1	1	0.3	451	0.816408	0.628488	0.222372	0.045936	0.09396	0	0	0	0	0	0	1	0
98	85	0	4	2	0	0	0	0	0	0	0	0	0	0	0	0	0	0	0	0	0	1	59	0	16	unknown	18.7	17.5	0.5	0.7	257	0.467	0.321	0.321	0.0296	0.065	0	0	0	1	1	1	1	0
100	74	1	8	3	0	0	1	1	0	1	0	0	2	0	0	0	0	0	0	0	0	1	1.54	1	12	unknown	4.3	2.9	1	0.2	260	0.757075	0.371795	0.444035	0.0404544	0.091504	0	0	0	0	1	1	1	0
102	88	0	5	2	0	0	1	0	0	0	0	0	0	0	0	0	0	0	0	0	0	1	0.14	0	25	unknown	19.2	17.2	0.9	0.9	626	0.659654	0.525197	0.118214	0.0261696	0.0911424	0	0	0	0	0	0	1	0
105	68	1	6	2	0	0	0	0	0	0	0	0	2	0	2	0	0	0	0	0	0	0	86.7	0	10	unknown	12.2	10.8	0.5	0.9	150	0.225	0.2	0.06	0.01	0.145	1	1	1	1	1	1	1	0
125	89	0	6	2	0	0	1	1	0	0	0	0	0	0	0	0	0	0	0	0	0	1	10.16	1	60	unknown	7.5	4.3	2.4	0.8	338	2.03059	1.27	0.922567	0.051645	0.157283	0	0	0	0	0	0	1	0
138	79	0	5	2	0	1	1	0	0	0	0	0	0	0	0	0	0	0	0	0	0	2	11.11	0	21	unknown	9.1	7.6	0.8	0.7	17	0.535808	0.296369	0.239439	0.0653016	0.168277	0	0	1	1	1	1	0	1
149	90	0	11	3	0	0	1	0	0	0	0	0	2	0	2	0	0	2	0	0	0	2	3.64	0	23	unknown	16.1	10.5	0.9	4.7	74	0.37732	0.20344	0.0886788	0.0339066	0.0904176	0	1	1	1	1	1	0	1
152	71	0	3	1	0	0	0	0	0	0	0	0	0	0	0	0	0	0	0	0	0	1	36	0	11	unknown	15.6	13	1.7	0.9	520	0.936	0.614	0.614	0.01421	0.212	0	0	0	0	0	0	0	1
155	76	1	5	2	0	0	1	1	0	0	0	0	0	0	0	0	0	0	0	0	0	2	1.97	0	16	unknown	28	23.5	2.6	1.9	173	1.70461	0.73892	1.03194	0.081536	0.397488	0	0	0	0	0	0	1	0
182	24	1	0	1	0	0	0	0	0	0	0	0	0	0	0	0	0	0	0	0	0	0	1.18	0	5	unknown	9.8	7.4	1.6	0.8	219	0.432	0.231	0.231	0.0559	0.11	0	1	1	1	1	1	1	0
184	27	0	2	1	0	0	0	0	0	0	0	0	2	0	0	0	0	0	0	0	0	0	0.17	0	4	unknown	18.4	17.4	0.8	0.2	394	0.376	0.142	0.142	0.01459	0.218	1	1	1	1	1	1	1	0
185	43	0	4	2	1	0	1	0	0	0	0	0	2	0	0	0	0	0	0	0	0	0	9.84	1	14	unknown	10.7	8.9	0.7	1	187	0.341	0.165	0.165	0.01089	0.165	1	1	1	1	1	1	1	0
194	36	0	0	1	0	0	0	0	0	0	0	0	0	0	0	0	0	0	0	0	0	0	0.2	0	4	unknown	6.2	4.3	1.2	0.7	519	0.677	0.582	0.582	0.01759	0.084	0	0	0	0	0	0	1	0
207	82	1	7	3	0	0	1	0	0	0	0	0	0	0	2	0	0	0	0	0	0	0	0.24	0	23	unknown	2.6	1.6	0.7	0.2	132	0.523	0.407	0.407	0.01205	0.033	0	0	0	0	0	1	1	0
226	47	1	3	1	0	0	1	0	0	0	0	0	0	0	2	0	0	0	0	0	0	0	0.1	1	9	unknown	10.7	7.4	2.4	0.8	164	1.93196	0.950609	0.884398	0.1206	0.290858	0	0	0	0	0	0	1	0
237	86	1	10	3	0	0	1	1	0	0	0	0	2	2	0	0	0	0	0	0	0	2	12.1	0	26	unknown	12.9	10.7	1.6	0.7	110	1.07491	0.495747	0.531944	0.207742	0.265972	0	0	0	0	0	0	1	0
239	77	1	9	3	0	0	1	1	0	0	0	0	2	0	2	0	0	0	0	0	0	2	3.32	1	15	unknown	8.9	8	0.8	0.1	141	0.628287	0.532914	0.0928626	0.0568888	0.104575	0	0	0	0	0	0	0	1
247	77	1	8	3	0	0	1	0	0	0	0	0	2	0	2	0	0	0	0	0	0	2	100	1	17	unknown	8.1	7.1	0.6	0.2	52	0.38932	0.315645	0.0816199	0.114846	0.213078	0	0	0	1	1	1	1	0
270	35	0	5	2	0	0	1	0	0	0	0	0	2	0	2	0	0	0	0	0	0	2	5.36	1	18	unknown	5.6	3.6	0.4	1.5	200	0.658942	0.104811	0.552308	0.0082026	0.185014	1	1	1	1	1	1	1	0
285	69	0	4	2	0	0	1	0	0	1	0	0	0	0	0	0	0	0	0	0	0	2	100	1		unknown	33.7	32.3	0.8	0.5	240	0.487	0.187	0.291	0.172	0.08	1	1	1	1	1	1	0	1
35	34	1	4	2	0	0	1	0	1	0	0	0	0	0	2	0	0	0	0	0	0	2	1.37	1	8	unknown	12.2	6.7	2.5	0.9	144	1.27011	0.415296	0.861739	0.0415296	0.269942	0	0	0	0	0	1	1	0
43	65	1	2	1	0	0	0	0	0	0	0	0	0	0	0	0	0	0	0	0	0	2	32.24	1	6	unknown	16.6	15.2	0.6	0.8	130	0.394914	0.247307	0.111353	0.0077688	0.163792	0	1	1	1	1	1	1	0
80	18	0	0	1	0	0	0	0	0	0	0	0	0	0	0	0	0	0	0	0	0	1	14.84	0	9	unknown	13.4	11.8	0.7	0.8	143	0.300415	0.180391	0.102979	0.067469	0.293313	1	1	1	1	1	1	1	0
68	73	1	4	2	0	0	0	0	1	0	0	0	0	0	0	0	0	0	0	0	0	0	0.02	0	17	unknown	7.2	5.5	1.2	0.4	235	0.70848	0.540806	0.187747	0.112176	0.0814752	0	0	0	0	0	0	1	0
71	66	0	4	2	0	0	0	0	0	0	0	0	0	0	0	0	2	0	0	0	0	2	5.96	0	6	unknown	4.6	2.6	1.1	0.8	145	0.715645	0.335846	0.264845	0.139748	0.12397	0	0	0	1	1	1	1	0
72	87	1	10	3	0	0	0	0	1	0	0	1	2	0	2	0	0	0	0	0	0	2	6.85	0	13	unknown	15.2	13.8	1.1	0.3	260	0.412832	0.153216	0.238336	0.07448	0.134064	1	1	1	1	1	1	1	0
77	40	1	0	1	0	0	0	0	0	0	0	0	0	0	0	0	0	0	0	0	0	0	1.62	1	13	unknown	7.4	4.8	1.5	1	169	1.01084	0.84212	0.2812	0.03996	0.2886	0	0	0	0	0	0	1	0
78	36	0	0	1	0	0	0	0	0	0	0	0	0	0	0	0	0	0	0	0	0	0	13.18	1	8	unknown	13.7	12.6	0.5	0.5	180	0.383723	0.355844	0.0780626	0.091242	0.0015207	0	0	0	0	1	1	1	0
195	25	0	2	1	0	0	0	0	0	0	0	0	0	2	0	0	0	0	0	0	0	0	100	1	20	urinary tract infection (UTI)	11	7.5	3	0.4	227	0.404	0.297	0.297	0.00241	0.124	0	0	1	1	1	1	1	0
284	86	0	8	3	0	0	1	1	0	0	0	0	0	0	2	0	0	0	0	0	0	0	4	0		urinary tract infection (UTI)	15.4	12.2	1.6	1.5	262	1	0.493	0.222	0.08	0.183	0	0	0	0	0	0	0	1
99	54	1	1	1	0	0	0	0	0	0	0	0	0	0	0	0	0	0	0	0	0	0	1.14	0	5	urinary tract infection (UTI)	6	3.2	1.8	0.9	193	1.031	0.799	0.799	0.01659	0.264	0	0	0	0	0	0	1	0
124	70	1	4	2	0	0	1	0	0	0	0	0	0	0	0	0	0	0	0	0	0	3	28.8	1	4	urinary tract infection (UTI)	14.2	12.4	1.4	0.4	197	1.356	0.49	0.49	0.00742	0.044	0	0	0	0	0	0	1	0
151	73	0	6	2	0	0	1	0	0	0	0	0	0	0	2	0	0	0	0	0	0	0	100	1	11	urinary tract infection (UTI)	27.2	25.5	0.9	0.8	219	0.6273	0.5832	0.08388	0.06768	0.07254	0	0	0	0	0	0	1	0
179	80	1	5	2	0	0	0	0	0	1	0	0	0	0	0	0	0	0	0	0	0	0	0.31	1	5	urinary tract infection (UTI)	15.3	14.2	0.7	0.4	195	0.492	0.237	0.237	0.01604	0.003	0	1	1	1	1	1	1	0
187	37	1	0	1	0	0	0	0	0	0	0	0	0	0	0	0	0	0	0	0	0	0	8.87	0	6	urinary tract infection (UTI)	12.6	11.4	0.2	1	203	0.172	0.141	0.141	0.04335	0.011	1	1	1	1	1	1	1	0
230	78	1	4	2	0	0	1	0	0	0	0	0	0	0	0	0	0	0	0	0	0	2	4.96	1	8	urinary tract infection (UTI)	17.5	15	1.5	0.9	468	1.08059	0.546315	0.477085	0.29197	0.08428	0	0	0	0	0	0	1	0
27	77	1	4	2	0	0	0	0	1	0	0	0	0	0	0	0	0	0	0	0	0	1	39.01	0	9	urinary tract infection (UTI)	25.1	21.8	1.8	1.5	136	1.12503	0.784224	0.36646	0.0476398	0.298665	0	0	0	0	0	0	1	0
28	61	1	5	2	0	0	0	0	1	0	0	0	2	0	0	0	0	0	0	0	0	0	0.33	1	10	urinary tract infection (UTI)	6.5	4.5	1.1	0.8	222	0.537342	0.370097	0.290251	0.035607	0.076609	0	0	0	0	1	1	1	0
31	82	1	10	3	0	0	1	0	1	0	0	0	2	0	0	0	2	0	0	0	0	1	14.53	1	22	urinary tract infection (UTI)	11.9	11	0.4	0.5	146	0.241546	0.140396	0.091035	0.0186116	0.0614992	1	1	1	1	1	1	1	0
32	36	1	0	1	0	0	0	0	0	0	0	0	0	0	0	0	0	0	0	0	0	2	18.31	0	10	urinary tract infection (UTI)	3.6	2.7	0.5	0.4	262	0.34547	0.224294	0.13163	0.004752	0.0555984	0	1	1	1	1	1	1	0
88	85	0	8	3	0	0	1	0	1	0	0	0	0	0	2	0	0	0	0	0	0	2	27.41	1	16	urinary tract infection (UTI)	10.6	9.6	0.6	0.3	109	0.407612	0.27789	0.135871	0.0135256	0.12296	0	0	1	1	1	1	1	0
90	48	1	3	1	0	0	0	0	1	0	0	0	0	0	2	0	0	0	0	0	0	2	6.87	0	7	urinary tract infection (UTI)	8.7	6.7	1	0.8	178	0.671336	0.52126	0.153076	0.0519259	0.203102	0	0	0	0	0	0	1	0
19	53	1	2	1	0	0	0	0	0	0	0	1	0	0	0	0	0	0	0	0	0	2	1.6	1	25	urinary tract infection (UTI)	13.6	10.6	1.9	0.8	221	2.85693	1.44188	1.28092	0.0201192	0.342026	0	0	0	0	0	0	1	0
45	68	0	4	2	0	0	0	0	0	0	0	0	0	0	2	0	0	0	0	0	0	0	13.68	1	15	urinary tract infection (UTI)	11.3	10.3	0.5	0.4	246	0.34222	0.238486	0.100683	0.0269505	0.038646	0	1	1	1	1	1	1	0
47	41	1	0	1	0	0	0	0	0	0	0	0	0	0	0	0	0	0	0	0	0	0	1.76	0	7	urinary tract infection (UTI)	22	19.4	1.4	1.2	268	1.06964	0.51337	0.50336	0.05863	0.14443	0	0	0	0	0	0	1	0
69	55	0	3	1	0	0	0	0	0	0	0	0	0	0	0	0	2	0	0	0	0	2	7.55	0	7	urinary tract infection (UTI)	19.9	16	2.2	1.4	68	1.65667	1.27012	0.375513	0.136952	0.395393	0	0	0	0	0	0	1	0
70	76	1	9	3	0	0	1	0	1	0	0	0	0	0	2	0	2	0	0	0	0	1	20.96	0	19	urinary tract infection (UTI)	11.7	10.2	0.8	0.7	291	0.492605	0.341418	0.138727	0.295729	0.0066456	0	0	0	1	1	1	1	0
79	36	0	3	1	0	0	0	0	1	0	0	0	2	0	0	0	0	0	0	0	0	2	1.27	0	9	urinary tract infection (UTI)	8.3	5.6	1.6	0.8	267	1.13723	0.801979	0.279378	0.0213642	0.414137	0	0	0	0	0	0	1	0
110	70	0	6	2	0	0	1	0	0	0	0	0	0	0	2	0	0	0	0	0	0	0	37.33	1	13	urinary tract infection (UTI)	8.3	7	0.8	0.4	147	0.575754	0.377218	0.249697	0.0122176	0.0847596	0	0	0	0	1	1	1	0
122	87	0	9	3	0	0	1	0	0	0	0	0	2	0	2	0	0	0	0	0	0	2	35.43	1	18	urinary tract infection (UTI)	26.8	24.3	1.6	0.9	251	0.921384	0.43416	0.5226	0.147936	0.067536	0	0	0	0	0	1	1	0
128	67	0	7	3	0	0	1	0	0	0	0	0	2	0	2	0	0	0	0	0	0	2	100	1	28	urinary tract infection (UTI)	12.4	11.1	0.7	0.5	103	0.301171	0.111302	0.108574	0.0092752	0.0829312	1	1	1	1	1	1	1	0
192	91	1	7	3	0	0	1	0	0	0	0	0	0	0	2	0	0	0	0	0	0	1	10	1	19	urinary tract infection (UTI)	10.4	9.2	0.4	0.7	62	0.2804	0.1636	0.1088	0.02516	0.0196	1	1	1	1	1	1	1	0
95	46	0	0	1	0	0	0	0	0	0	0	0	0	0	0	0	0	0	0	0	0	0	12.38	1	8	urinary tract infection (UTI)	18	14.8	2.3	0.7	186	1.77372	1.19106	0.56862	0.02106	0.27612	0	0	0	0	0	0	1	0
130	75	1	10	3	0	0	1	0	0	0	0	0	2	0	2	0	2	0	0	0	0	2	86.03	0	7	urinary tract infection (UTI)	5.8	5	0.4	0.4	58	0.294617	0.186946	0.102938	0.0051272	0.0702032	1	1	1	1	1	1	1	0
196	80	1	5	2	0	0	1	0	0	0	0	0	0	0	0	0	0	0	0	0	0	0	5.57	0	3	urinary tract infection (UTI)	11	8.5	1.2	1.1	163	0.706	0.491	0.491	0.00548	0.189	0	0	0	0	0	0	1	0
94	64	1	2	1	0	0	0	0	0	0	0	0	0	0	0	0	0	0	0	0	0	0	16.1	1	9	urinary tract infection (UTI)	13.8	12.3	0.9	0.6	220	0.5004	0.3816	0.1143	0.2214	0.162	0	0	0	0	0	0	1	0
120	31	1	1	1	0	0	0	0	0	0	0	1	0	0	0	0	0	0	0	0	0	1	39.1	1	12	urinary tract infection (UTI)	18.5	16.6	0.6	1.3	137	0.467	0.26	0.26	0.0145	0.08	0	0	1	1	1	1	1	0
150	69	1	7	3	0	0	1	0	0	0	0	0	0	0	2	2	0	0	0	0	0	0	100	0	13	urinary tract infection (UTI)	38.1	36.9	0.7	0.4	159	0.336	0.246	0.246	0.03702	0.035	0	1	1	1	1	1	1	0
172	69	0	5	2	0	0	0	0	0	0	1	0	0	0	2	0	0	0	0	0	0	2	100	0	25	urinary tract infection (UTI)	10.2	8.2	1.2	0.8	200	0.345286	0.263245	0.0734802	0.014268	0.197612	0	0	1	1	1	1	1	0
174	68	1	8	3	0	0	0	0	0	0	0	0	0	0	0	0	0	0	0	0	6	2	17.98	1	51	urinary tract infection (UTI)	10.9	8.9	1.1	0.8	320	0.861122	0.688466	0.176972	0.0744579	0.0172656	0	0	0	0	0	0	1	0
178	79	0	5	2	0	0	1	1	0	0	0	0	0	0	0	0	0	0	0	0	0	3	100	1	19	urinary tract infection (UTI)	18.7	17.7	0.6	0.3	55	0.426	0.338	0.338	0.02872	0.149	0	0	0	1	1	1	0	1
183	72	0	5	2	0	0	0	0	0	0	0	0	0	0	0	0	2	0	0	0	0	0	55	0	9	urinary tract infection (UTI)	12.2	11.3	0.7	0.2	180	0.26	0.192	0.192	0.0251	0.156	1	1	1	1	1	1	1	0
213	49	1	7	3	0	1	1	0	1	0	0	0	2	0	2	0	0	0	0	0	0	2	11.51	0	20	urinary tract infection (UTI)	10.3	6.4	2	1.7	149	0.595505	0.307949	0.279398	0.132561	0.395644	0	0	0	1	1	1	1	0
271	42	1	2	1	0	0	1	0	0	0	0	1	0	0	0	0	0	0	0	0	0	0	4.37	1	13	urinary tract infection (UTI)	20.9	17	1.1	2.6	47	0.272	0.156	0.156	0.02578	0.184	1	1	1	1	1	1	1	0
286	87	1	10	3	0	1	1	0	0	0	0	0	0	0	2	0	2	0	0	0	0	3	60	1		urinary tract infection (UTI)	6.8	6.4	0.2	0.1	34	0.166	0.149	0.02	0.043	0.014	1	1	1	1	1	1	0	1
163	72	1	8	3	0	0	1	0	0	0	0	0	2	2	0	0	0	0	0	0	0	2	12.51	1	51	wound infection	1.6	1.3	0.4	0	48	0.197842	0.137749	0.0584472	0.0186592	0.0581728	1	1	1	1	1	1	1	0
158	74	0	10	3	0	0	1	0	0	0	0	0	2	0	2	0	2	0	0	0	0	3	8.27	0	20	wound infection	0.4	0.2	0.2	0	2	0.119	0.087	0.087	0.00299	0.146	1	1	1	1	1	1	0	1
60	32	1	0	1	0	0	0	0	0	0	0	0	0	0	0	0	0	0	0	0	0	0	0.06	0	20	wound infection	3	1	1.3	0.5	163	0.960336	0.627264	0.329184	0.01944	0.222912	0	0	0	0	0	0	1	0
